# Supplementary material for: The core genome multi-locus sequence typing of Mycoplasma anserisalpingitidis
Source: BMC Genomics. 2020 Jun 15;21:403. doi: 10.1186/s12864-020-06817-2 (PMC7296915; doi:10.1186/s12864-020-06817-2)
Supplement: Supplementary file 1 — Additional file 1: Supplementary Table 1. Background information and cgMLST profiles of the 81 M. anserisalpingitidis strains examined in the study. [file 12864_2020_6817_MOESM1_ESM.xlsx]

## Sheet: Munka1
ID	Host	Sample source	Year	Country	Region/Settlement	Bioproject Number	MYCAV177-protein1035	MYCAV177-protein1052	MYCAV177-protein1056	MYCAV177-protein1065	MYCAV177-protein1066	MYCAV177-protein1082	MYCAV177-protein1083	MYCAV177-protein1096	MYCAV177-protein1097	MYCAV177-protein1103	MYCAV177-protein1109	MYCAV177-protein1113	MYCAV177-protein1123	MYCAV177-protein1129	MYCAV177-protein1130	MYCAV177-protein1138	MYCAV177-protein1154	MYCAV177-protein1169	MYCAV177-protein1172	MYCAV177-protein1183	MYCAV177-protein1184	MYCAV177-protein1193	MYCAV177-protein1222	MYCAV177-protein1230	MYCAV177-protein1231	MYCAV177-protein1275	MYCAV177-protein1280	MYCAV177-protein1288	MYCAV177-protein1340	MYCAV177-protein1354	MYCAV177-protein1375	MYCAV177-protein1395	MYCAV177-protein1402	MYCAV177-protein1409	MYCAV177-protein1423	MYCAV177-protein1424	MYCAV177-protein1425	MYCAV177-protein1426	MYCAV177-protein1427	MYCAV177-protein1434	MYCAV177-protein1435	MYCAV177-protein1439	MYCAV177-protein1491
ATCCBAA-2147	goose	phallus lymph	1983	Hungary	N/A	PRJNA554588	2	2	2	2	2	2	2	2	2	2	2	2	2	2	2	2	2	2	2	2	2	2	2	2	2	2	2	2	2	2	2	2	2	2	2	2	2	2	2	2	2	2	2
MYCAV34a	goose	phallus lymph	2011	Hungary	Szentes	PRJNA602215	17	3	15	1	1	1	1	1	8	1	3	1	7	18	22	12	16	18	16	1	16	22	11	23	22	14	22	10	8	1	16	5	8	18	19	23	22	16	20	11	26	23	1
MYCAV38	goose	cloaca	2012	Hungary	Kelebia	PRJNA602215	6	18	5	5	8	5	2	4	5	3	6	17	4	6	24	14	5	6	5	13	18	24	4	25	24	12	24	20	25	20	17	14	19	20	21	25	6	6	5	20	28	24	14
MYCAV39	goose	phallus lymph	2012	Hungary	Rem	PRJNA602215	19	19	17	16	9	11	9	4	9	3	18	18	5	19	25	4	5	20	17	14	19	25	16	26	25	15	25	21	26	21	18	15	2	21	22	26	24	18	22	21	29	25	15
MYCAV40	goose	cloaca	2012	Hungary	Rem	PRJNA602215	20	20	18	4	4	11	4	4	5	4	19	19	8	20	26	4	17	4	18	4	14	26	0	27	26	16	26	22	27	22	19	16	20	22	23	27	25	19	23	22	30	26	16
MYCAV44	goose	cloaca	2012	Hungary	Nagykamaras	PRJNA602215	25	22	21	19	2	10	8	4	9	6	20	1	4	12	15	13	14	11	1	11	20	29	17	24	23	17	30	26	31	26	3	20	13	24	27	31	26	24	24	24	35	31	17
MYCAV47	duck	lung and air sac	2012	Hungary	Tazlar	PRJNA602215	22	10	1	12	1	1	1	9	8	1	13	13	4	22	1	1	1	21	19	1	10	31	7	1	1	5	22	28	33	11	15	1	7	6	19	33	28	1	1	26	37	11	1
MYCAV49	goose	phallus lymph	2013	Hungary	Tiszavasvari	PRJNA602215	8	3	8	0	1	14	1	1	1	1	22	1	12	7	33	18	1	11	21	4	14	33	18	30	29	0	35	30	36	9	1	1	11	28	19	36	1	1	28	28	0	35	6
MYCAV50a	goose	phallus lymph	2013	Hungary	Cered	PRJNA602215	8	3	1	23	1	15	1	1	8	1	23	1	13	9	29	19	21	9	22	7	9	35	7	25	30	6	36	32	17	1	24	1	13	29	30	37	13	15	29	8	41	37	19
MYCAV51a	goose	phallus lymph	2013	Hungary	Derekegyhaza	PRJNA602215	8	3	1	1	1	1	1	1	1	1	1	1	4	7	8	21	16	21	24	7	24	37	7	32	6	21	38	34	1	31	1	1	16	6	9	11	1	9	9	11	43	39	1
MYCAV53a	goose	phallus lymph	2013	Hungary	Szentes	PRJNA602215	29	26	1	17	1	1	1	1	6	1	9	24	4	7	8	18	23	11	25	1	25	12	5	28	6	5	39	1	38	32	9	5	13	9	1	1	7	1	1	10	44	20	1
MYCAV54a	goose	follicule	2013	Hungary	Hodmezovasarhely	PRJNA602215	29	26	1	17	1	1	1	1	6	1	9	24	4	7	8	18	23	11	25	1	25	12	5	28	6	5	39	1	38	32	9	5	13	9	1	1	7	1	1	10	44	20	1
MYCAV55	goose	follicule	2013	Hungary	Kiskunmajsa	PRJNA602215	30	27	25	25	7	17	7	4	5	3	25	11	13	24	35	22	24	25	26	20	26	38	20	33	31	22	40	35	39	33	3	21	13	31	15	39	33	3	31	30	45	40	21
MYCAV56	goose	phallus lymph	2013	Hungary	Sukosd	PRJNA602215	4	28	26	26	3	18	3	2	9	3	26	25	14	25	36	23	25	14	27	21	27	39	21	34	32	23	41	36	40	34	25	1	4	32	32	3	34	28	32	31	46	41	22
MYCAV61	goose	phallus lymph	2013	Hungary	Tatarszentgyorgy	PRJNA602215	31	29	27	27	12	19	13	10	13	9	27	26	15	26	37	24	26	26	28	22	28	40	22	35	33	24	42	37	41	35	26	22	23	33	33	40	35	29	33	32	47	42	23
MYCAV63	goose	trachea	2013	Hungary	Sukosd	PRJNA602215	4	28	26	26	3	18	3	2	9	3	26	25	14	25	36	23	25	14	0	21	27	39	21	34	32	23	41	38	40	34	25	1	4	32	32	3	34	0	32	31	46	41	22
MYCAV65	goose	phallus lymph	2014	Hungary	Rem	PRJNA602215	32	20	28	4	4	11	4	4	5	4	28	27	16	12	38	0	17	11	29	1	0	41	23	36	34	25	43	39	42	36	3	16	20	6	34	41	36	30	34	22	48	43	24
MYCAV66	goose	phallus lymph	2014	Hungary	Tiszafoldvar	PRJNA602215	37	22	33	4	10	24	2	7	2	3	12	32	4	12	42	29	21	31	34	11	3	46	11	41	16	30	48	44	17	41	3	27	5	6	39	46	41	35	29	37	53	48	29
MYCAV67a	goose	phallus lymph	2014	Hungary	Szentes	PRJNA602215	8	12	1	34	1	1	1	1	8	1	6	1	4	7	45	32	1	8	8	6	7	1	7	13	12	6	18	47	13	44	33	5	8	40	1	49	10	1	6	13	56	7	1
MYCAV68a	goose	phallus lymph	2014	Hungary	Erpatak	PRJNA602215	8	12	8	34	1	1	1	1	8	1	3	1	4	7	47	34	16	9	38	1	36	1	30	45	27	1	18	10	8	9	1	5	13	10	26	20	19	1	1	11	56	52	1
MYCAV69	goose	phallus lymph	2014	Hungary	Ludas	PRJNA602215	8	3	6	1	1	1	1	1	1	1	22	13	4	7	27	35	33	1	39	1	37	50	7	46	42	1	27	49	8	1	1	1	16	42	43	51	1	1	9	8	58	53	1
MYCAV70a	goose	phallus lymph	2014	Hungary	Cered	PRJNA602215	22	3	1	1	1	1	1	1	1	1	35	1	5	7	8	1	1	35	21	7	8	33	30	47	21	7	22	1	30	1	15	1	31	43	1	1	1	1	1	41	59	39	33
MYCAV71	goose	phallus lymph	2014	Hungary	Sukosd	PRJNA602215	4	28	26	26	3	18	3	2	9	3	26	25	14	25	36	23	25	14	27	21	27	39	21	34	32	23	41	36	40	0	25	1	4	32	32	0	34	28	32	31	46	41	22
MYCAV72	goose	phallus lymph	2014	Hungary	Nagykamaras	PRJNA602215	8	22	16	36	0	10	8	4	9	4	20	36	13	21	48	36	34	36	1	30	38	51	17	24	23	17	52	26	50	30	3	20	7	24	1	52	45	39	13	42	60	31	34
MYCAV73	goose	cloaca	2014	Hungary	Sukosd	PRJNA602215	4	28	26	26	3	18	3	2	9	3	26	25	14	25	36	23	25	14	27	21	27	39	21	34	32	23	41	36	40	34	25	1	4	32	32	3	34	28	32	31	46	41	22
MYCAV75	goose	phallus lymph	2014	Hungary	Domsod	PRJNA602215	41	23	33	37	10	28	21	4	5	3	36	37	4	34	49	37	35	6	40	14	39	52	31	25	16	34	53	50	51	46	35	31	21	4	11	53	46	40	42	43	61	54	35
MYCAV76	goose	phallus lymph	2014	Hungary	Tiszababolna	PRJNA602215	42	36	14	14	7	29	7	17	20	3	37	38	24	35	50	24	14	37	41	31	40	53	0	0	0	35	54	51	52	47	36	12	15	44	11	54	47	41	43	44	62	55	36
MYCAV77	goose	phallus lymph	2014	Hungary	Sukosd	PRJNA602215	4	28	26	26	3	18	3	2	9	3	26	25	14	25	36	23	25	14	27	21	27	39	21	34	32	23	41	36	40	34	25	1	4	32	32	3	34	28	32	31	46	41	22
MYCAV78	goose	trachea	2014	Hungary	Sukosd	PRJNA602215	4	28	26	26	3	18	3	2	9	3	26	25	14	25	36	23	25	14	27	21	27	39	21	34	32	23	41	36	40	34	25	1	4	32	32	3	34	28	32	31	46	41	22
MYCAV91	goose	phallus lymph	2011	Hungary	Hajdusamson	PRJNA602215	43	38	24	39	21	31	12	1	8	3	13	40	13	7	52	17	1	22	43	33	42	55	11	49	44	19	56	51	3	49	23	5	3	26	45	56	49	43	45	46	64	6	1
MYCAV93	goose	phallus lymph	2011	Hungary	Bojt	PRJNA553666	44	39	38	40	22	32	23	18	13	9	39	26	15	37	53	39	37	39	44	34	43	56	33	50	45	37	57	53	54	50	38	22	33	46	46	57	50	44	46	47	65	57	38
MYCAV94	goose	cloaca	2012	Hungary	Tiszababolna	PRJNA602215	14	16	39	41	10	17	24	19	5	3	40	0	0	35	54	40	5	37	41	31	0	55	2	51	46	2	5	54	55	51	39	12	34	44	11	58	51	11	10	48	0	58	39
MYCAV177a,e	goose	phallus lymph	2015	Hungary	Cered	PRJNA554567	1	1	1	1	1	1	1	1	1	1	1	1	1	1	1	1	1	1	1	1	1	1	1	1	1	1	1	1	1	1	1	1	1	1	1	1	1	1	1	1	1	1	1
MYCAV178a,e	goose	follicule	2015	Hungary	Cered	PRJNA602215	3	3	0	0	1	1	0	1	1	1	3	1	1	3	3	0	0	3	0	1	1	3	3	3	1	0	0	3	1	0	3	1	3	0	3	0	3	3	1	3	3	3	1
MYCAV179	goose	trachea	2015	Hungary	Apatfalva	PRJNA602215	4	4	3	3	3	3	3	3	3	3	4	3	3	4	4	3	3	4	3	1	3	4	0	4	3	3	3	4	3	3	1	1	4	3	4	3	4	4	3	4	4	4	3
MYCAV180	goose	phallus lymph	2015	Hungary	Kisber	PRJNA602215	5	5	4	4	4	4	4	4	4	4	5	4	4	5	5	4	4	5	4	3	4	5	2	5	4	4	4	5	4	4	4	3	5	4	5	4	5	5	4	5	5	5	4
MYCAV202	goose	cloaca	2015	Hungary	Kelebia	PRJNA602215	6	6	5	5	5	5	2	4	5	3	6	5	4	6	6	5	5	6	5	4	5	6	4	6	5	5	5	6	5	5	5	4	5	5	6	5	6	6	5	6	6	6	5
MYCAV205a,b	goose	phallus lymph	2015	Hungary	Szentes	PRJNA602215	7	0	6	1	1	1	1	1	1	1	7	6	4	7	7	6	1	7	1	5	6	7	5	7	6	5	0	7	6	6	6	5	6	6	3	1	7	1	6	7	7	7	0
MYCAV212a,h	goose	phallus lymph	2015	Hungary	Encsencs	PRJNA602215	0	7	7	1	1	1	0	1	1	1	8	1	5	7	8	1	6	0	6	6	7	1	6	8	7	6	6	8	7	7	7	6	7	7	7	6	8	7	7	8	8	8	6
MYCAV218a,h	goose	cloaca	2015	Hungary	Encsencs	PRJNA602215	0	7	7	1	6	6	1	1	1	1	8	7	5	7	8	0	6	8	7	6	7	1	7	9	8	1	7	0	8	8	7	7	8	8	1	7	1	8	8	9	9	8	7
MYCAV221a,b	goose	cloaca	2015	Hungary	Szentes	PRJNA602215	8	3	8	1	1	1	1	1	6	1	7	1	1	7	9	1	7	8	1	7	8	8	7	10	9	6	8	1	9	9	8	8	9	9	8	8	9	0	6	10	10	9	1
MYCAV222a,b	goose	cloaca	2015	Hungary	Szentes	PRJNA602215	8	8	9	6	1	1	1	1	1	1	9	1	5	7	8	7	8	9	1	1	9	9	7	11	10	5	9	1	10	6	9	5	10	6	1	9	1	9	9	7	11	10	1
MYCAV243a,c	goose	cloaca	2016	Hungary	Szentes	PRJNA602215	8	9	1	0	1	1	1	1	6	1	10	8	4	8	10	8	9	8	1	1	10	10	1	12	11	1	10	9	11	10	1	9	11	10	9	10	10	10	0	7	12	11	8
MYCAV245a,c	goose	phallus lymph	2016	Hungary	Szentes	PRJNA602215	0	10	8	1	1	1	0	1	1	1	9	0	5	7	7	0	1	10	8	8	10	11	8	13	12	1	11	10	12	1	1	5	12	11	10	11	11	0	9	11	13	12	1
MYCAV247a,i	goose	phallus lymph	2016	Hungary	Encsencs	PRJNA602215	9	11	1	7	1	1	1	1	1	1	1	9	5	9	11	8	10	11	1	9	11	12	7	14	13	6	12	11	13	0	3	1	13	4	11	12	12	11	10	12	14	13	1
MYCAV248a,i	goose	cloaca	2016	Hungary	Encsencs	PRJNA602215	9	11	10	8	1	1	1	1	1	1	1	9	5	9	11	8	10	12	9	9	11	12	7	13	14	6	0	11	14	11	1	1	13	4	12	13	13	1	11	12	15	14	1
MYCAV264a	goose	sperm	2016	Hungary	Szentes	PRJNA602215	8	12	1	6	1	1	1	1	1	1	3	1	1	10	12	1	11	11	10	0	0	12	9	15	0	7	13	10	6	12	3	1	7	6	13	14	14	1	12	7	16	11	1
MYCAV270a,d	goose	cloaca	2016	Hungary	Szentes	PRJNA602215	8	3	1	9	1	1	1	5	1	1	1	10	1	7	13	1	1	13	11	1	1	13	7	13	12	8	10	12	15	13	9	8	14	12	3	15	13	12	13	13	0	15	9
MYCAV271a,d	goose	phallus lymph	2016	Hungary	Szentes	PRJNA602215	8	3	1	9	1	1	1	5	1	1	1	10	1	7	13	1	1	13	11	1	1	13	7	13	12	8	10	12	15	13	9	8	14	12	1	1	15	9	9	14	17	16	9
MYCAV275	goose	sperm	2016	Hungary	Godollo	PRJNA602215	10	13	11	10	7	7	5	6	5	3	11	11	6	11	14	9	12	14	1	10	12	14	10	16	15	9	14	13	16	14	10	10	15	13	14	16	16	13	14	15	18	17	10
MYCAV313	goose	cloaca	2017	Hungary	Boldogasszonyfa	PRJNA602215	11	14	12	11	4	8	6	7	7	3	12	12	4	12	15	10	13	15	0	11	13	15	11	17	16	10	15	14	17	15	11	11	16	14	15	17	17	14	15	16	0	18	0
MYCAV325a	goose	cloaca	2017	Hungary	Cered	PRJNA602215	8	9	1	12	1	1	1	1	1	5	3	13	5	7	8	1	1	8	1	1	1	16	12	18	6	6	10	10	18	9	12	1	16	9	16	18	18	1	16	13	19	19	11
MYCAV327a	goose	cloaca	2017	Hungary	Szentes	PRJNA602215	12	3	1	1	1	1	1	1	1	1	13	1	1	13	16	1	1	16	1	12	14	17	1	18	6	1	16	1	11	9	3	5	7	15	17	19	19	1	1	13	20	9	1
MYCAV332a	goose	cloaca	2017	Hungary	Cered	PRJNA602215	12	15	1	1	1	1	1	1	6	1	14	1	4	14	17	1	11	9	12	1	8	18	1	19	17	1	17	15	19	16	1	1	8	6	1	20	19	1	17	7	21	9	1
MYCAV333a	goose	cloaca	2017	Hungary	Erpatak	PRJNA602215	13	3	13	13	1	1	1	1	6	1	15	1	1	9	18	1	1	9	13	1	3	19	1	20	18	11	18	16	20	16	13	5	8	10	1	1	7	1	18	17	22	20	1
MYCAV340	goose	cloaca	2017	Hungary	Hajdusamson	PRJNA602215	14	16	14	14	7	9	7	8	7	3	6	14	4	15	19	11	14	17	14	4	15	20	13	21	19	12	19	17	21	17	14	12	17	16	11	12	20	11	10	18	23	21	12
MYCAV342a,g	goose	trachea	2017	Hungary	Hajduboszormeny	PRJNA602215	15	15	1	13	1	1	1	1	6	1	16	15	1	16	20	7	15	15	15	6	7	21	1	13	20	13	20	10	22	18	15	13	3	17	18	21	21	15	19	13	24	10	1
MYCAV343a,g	goose	follicule	2017	Hungary	Hajduboszormeny	PRJNA602215	16	9	1	13	1	1	1	1	1	1	3	1	1	17	21	1	1	1	1	1	1	1	14	22	21	6	21	18	23	1	3	1	5	15	3	22	1	1	1	10	25	22	1
MYCAV382	goose	cloaca	2017	Hungary	Pusztafoldvar	PRJNA602215	18	17	16	15	2	10	8	4	9	6	17	16	4	12	23	13	0	19	4	0	17	23	15	24	23	10	23	19	24	19	3	0	18	19	20	24	23	17	21	19	27	0	13
MYCAV423a	goose	cloaca	2018	Hungary	Szentes	PRJNA602215	21	21	19	17	1	1	1	1	10	1	8	1	4	7	27	1	1	13	11	1	1	13	7	28	6	1	27	23	28	23	20	17	14	12	18	28	1	20	1	23	31	27	9
MYCAV424a	goose	cloaca	2018	Hungary	Encsencs	PRJNA602215	22	9	1	1	1	1	1	1	1	1	3	1	5	7	8	1	1	15	1	1	10	27	1	1	27	1	22	24	29	24	3	8	3	6	24	29	1	1	8	7	32	28	7
MYCAV429a	goose	cloaca	2018	Hungary	Erpatak	PRJNA602215	23	21	19	0	1	1	10	1	10	7	8	1	4	7	27	0	18	13	0	1	1	13	7	28	6	1	27	0	28	23	0	17	14	12	25	28	1	21	0	0	0	27	9
MYCAV430a	goose	cloaca	2018	Hungary	Cered	PRJNA602215	9	3	1	18	1	12	1	1	6	1	3	13	9	10	28	1	11	1	1	1	1	1	1	1	27	6	28	25	30	25	21	18	16	6	7	22	21	22	13	0	33	29	1
MYCAV449a	goose	trachea	2018	Hungary	Szentes	PRJNA602215	24	9	20	6	1	1	1	1	1	1	3	0	5	7	29	1	11	9	1	1	1	28	1	20	27	11	29	10	6	6	1	19	16	23	26	30	1	23	1	13	34	30	1
MYCAV452	goose	cloaca	2018	Hungary	Sukosd	PRJNA602215	26	23	22	20	10	13	11	4	9	8	21	20	10	21	30	15	19	5	1	15	21	30	0	29	28	18	31	27	32	27	9	4	21	25	28	32	27	25	25	25	36	32	18
MYCAV493f	goose	cloaca	2018	Hungary	Hajdusamson	PRJNA602215	27	24	23	14	7	9	7	4	7	3	6	21	6	23	31	16	20	22	20	4	15	20	13	21	19	19	32	17	34	17	22	5	3	26	29	34	29	26	26	27	38	33	12
MYCAV494f	goose	phallus lymph	2018	Hungary	Hajdusamson	PRJNA602215	14	16	14	0	7	9	7	8	7	3	6	22	4	15	32	17	14	23	14	4	15	20	11	21	19	12	33	17	35	28	23	0	3	27	11	35	20	11	27	18	23	21	12
MYCAV498a	goose	cloaca	2018	Hungary	Encsencs	PRJNA602215	16	9	1	13	1	1	1	1	1	1	3	13	11	7	8	1	1	8	1	16	1	32	1	1	27	1	34	29	12	29	0	8	7	6	26	30	30	1	1	13	39	34	7
MYCAV500a	goose	cloaca	2018	Hungary	Cered	PRJNA602215	12	3	0	21	1	1	1	1	11	1	13	0	1	13	16	1	1	16	1	17	14	17	0	0	6	1	16	1	11	0	3	5	7	15	17	19	19	1	1	13	20	9	1
MYCAV502a	goose	cloaca	2018	Hungary	Erpatak	PRJNA602215	0	3	0	22	1	1	1	1	1	1	3	13	4	10	34	8	1	8	8	18	22	34	11	13	21	1	18	31	23	30	1	1	7	6	5	1	31	1	17	13	40	36	1
MYCAV512	goose	cloaca	2018	Hungary	Hajduboszormeny	PRJNA602215	28	25	24	24	11	16	12	4	12	3	24	23	1	7	29	20	22	24	23	19	23	36	19	31	6	20	37	33	37	1	23	5	22	30	31	38	32	27	30	29	42	38	20
MYCAV665	goose	cloaca	1985	Poland	Bydgoszcz	PRJNA602215	33	30	29	28	13	20	14	11	2	10	29	28	17	27	39	25	27	27	30	23	29	42	24	37	35	26	44	40	43	37	27	23	24	34	35	42	37	31	35	33	49	44	25
MYCAV666	goose	cloaca	1987	Poland	Piotrkow Trybunalski	PRJNA602215	34	31	30	29	14	21	15	12	14	11	30	29	18	28	0	26	28	28	31	24	30	43	25	38	36	27	45	41	44	38	28	24	25	35	36	43	38	32	36	34	50	45	26
MYCAV667	goose	cloaca	1985	Poland	Kartuzy	PRJNA602215	35	32	31	30	15	22	16	13	15	3	31	30	19	29	40	27	27	29	32	25	31	44	26	39	37	28	46	42	45	39	29	25	26	36	37	44	39	33	37	35	51	46	27
MYCAV668	goose	cloaca	1985	Poland	Starogard Gdański	PRJNA602215	35	32	31	30	15	22	16	13	15	3	31	30	19	29	40	27	27	29	32	25	31	44	26	39	37	28	46	42	45	39	29	25	26	36	37	44	39	33	37	35	51	46	27
MYCAV669	goose	cloaca	1986	Poland	Rzeszow	PRJNA602215	36	33	32	31	16	23	17	14	16	3	32	31	20	30	41	28	29	30	33	26	32	45	27	40	38	29	47	43	46	40	30	26	27	37	38	45	40	34	38	36	52	47	28
MYCAV670	goose	cloaca	1985	Poland	Olsztyn	PRJNA602215	38	34	34	32	17	25	18	15	17	3	33	33	21	31	43	30	30	32	35	27	33	47	28	42	39	31	49	45	47	42	31	28	28	38	40	47	42	36	39	38	54	49	30
MYCAV675	goose	cloaca	1986	Poland	Zielona Gora	PRJNA602215	39	35	35	33	18	26	19	2	18	3	34	34	22	32	44	31	31	33	36	28	34	48	29	43	40	32	50	46	48	43	32	29	29	39	41	48	43	37	40	39	55	50	31
MYCAV680	goose	cloaca	1985	Poland	Piotrkow Trybunalski	PRJNA602215	40	31	36	35	19	27	20	16	19	11	30	35	23	33	46	33	32	34	37	29	35	49	25	44	41	33	51	48	49	45	34	30	30	41	42	50	44	38	41	40	57	51	32
MYCAV785	goose	cloaca	2019	China	Guangzhou	PRJNA602206	0	37	37	38	20	30	22	2	21	9	38	39	25	36	51	38	36	38	42	32	41	54	32	48	43	36	55	52	53	48	37	32	32	45	44	55	48	42	44	45	63	56	37
MYCAV791	goose	N/A	1999	Sweden	N/A	PRJNA603657	2	2	2	2	2	2	2	2	2	2	2	2	2	2	2	2	2	2	2	2	2	2	2	2	2	2	2	2	2	2	2	2	2	2	2	2	2	2	2	2	2	2	2
N/A = data not available
a = strains from the same integration
b - g = strains from the same flock
h,i = strains from the same animal
[truncated: 288 more columns]
