# Supplementary material for: The core genome multi-locus sequence typing of Mycoplasma anserisalpingitidis
Source: BMC Genomics. 2020 Jun 15;21:403. doi: 10.1186/s12864-020-06817-2 (PMC7296915; doi:10.1186/s12864-020-06817-2)
Supplement: Supplementary file 2 — Additional file 2: Supplementary Table 2. chewBBACA cgMLST profiles of 55 M. gallisepticum strains analysed with Ridom SeqSphere+ in a previous study. The cgMLST profiles of M. gallisepticum strains from the publication of Ghanem et al. [15] were determined with the in-house adjusted chewBBACA software [24], compatible with the mycoplasma genetic code. [file 12864_2020_6817_MOESM2_ESM.xlsx]

## Sheet: MG chewie cgMLST
	MG62/VA/09-protein190	MG62/VA/09-protein236	MG62/VA/09-protein76	MG76/IS/00-protein1021	MG76/IS/00-protein1316	MG76/IS/00-protein1351	MG76/IS/00-protein1369	MG76/IS/00-protein785	MG75/IS/99-protein688	MG75/IS/99-protein696	MG75/IS/99-protein702	MG74/IS/00-protein1294	MG74/IS/00-protein1491	MG74/IS/00-protein1587	MG74/IS/00-protein1612	MG74/IS/00-protein1633	MG73/UK/12-protein264	MG72/UK/11-protein1025	MG72/UK/11-protein1064	MG72/UK/11-protein1134	MG72/UK/11-protein1198	MG72/UK/11-protein1218	MG72/UK/11-protein1239	MG72/UK/11-protein1287	MG72/UK/11-protein1298	MG72/UK/11-protein1347	MG72/UK/11-protein1388	MG72/UK/11-protein1454	MG72/UK/11-protein1534	MG72/UK/11-protein1553	MG70/UK/13-protein1294	MG69/UK/12-protein625	MG69/UK/12-protein626	MG68/UK/96-protein1460	MG68/UK/96-protein1716	MG68/UK/96-protein1726	MG68/UK/96-protein1853	MG67/UK/96-protein206	MG67/UK/96-protein323	MG67/UK/96-protein538	MG65/SC/14-protein1093	MG65/SC/14-protein1095	MG65/SC/14-protein1096	MG65/SC/14-protein1572	MG65/SC/14-protein815	MG66/UK/12-protein535	MG44/AUS/TS-11-protein1032	MG44/AUS/TS-11-protein1113	MG44/AUS/TS-11-protein1243
MG22/AL/11	21	20	11	9	2	3	10	2	18	9	2	11	11	5	9	16	13	1	19	1	8	12	1	15	18	11	7	21	12	8	13	2	12	2	12	7	9	7	10	2	1	1	1	4	9	12	12	2	9
MG23/AL/11	13	11	11	9	2	3	10	2	11	9	2	11	11	5	9	17	13	1	12	1	8	12	1	10	12	11	7	14	12	8	13	2	12	2	12	7	11	15	10	2	1	1	1	4	9	12	12	16	9
MG24/AL/11	13	11	11	9	2	3	10	2	11	9	2	11	11	5	9	10	13	1	12	1	8	12	1	10	12	11	7	14	12	8	13	2	12	2	12	7	9	7	10	0	1	1	1	4	9	12	12	2	9
MG25/AL/11	13	11	11	9	2	3	10	2	11	9	2	11	11	5	9	17	13	1	12	1	8	12	1	10	12	11	7	14	12	8	13	2	12	2	12	7	11	7	10	2	1	1	1	4	9	12	12	2	9
MG26/AL/11	13	21	11	9	2	3	10	2	11	9	2	11	11	5	9	10	13	1	12	1	8	18	1	10	12	11	7	14	12	8	13	2	12	2	12	7	9	7	10	2	1	1	1	4	14	12	12	2	9
MG27/AL/11	21	22	11	9	2	3	10	2	18	9	2	11	11	5	9	10	13	1	17	1	2	12	1	10	18	15	15	22	12	6	13	2	12	2	18	7	9	7	10	11	14	1	1	4	15	12	12	14	9
MG28/AL/11	21	23	11	9	2	3	10	2	18	9	2	11	11	5	9	16	13	1	19	1	8	12	1	15	18	11	7	21	12	8	13	2	12	2	12	7	9	7	10	2	1	1	1	4	9	12	12	2	9
MG29/AL/11	13	11	11	9	2	3	10	2	11	9	2	11	11	5	9	10	13	1	12	1	8	12	1	10	12	16	7	14	12	8	13	2	12	2	12	7	9	7	10	2	1	1	1	4	9	12	12	2	9
MG30/AL/11	13	11	11	9	2	3	10	2	11	9	2	11	11	5	9	10	13	1	12	1	8	18	1	10	12	11	7	14	12	8	13	2	12	2	12	7	9	7	10	2	1	1	1	4	14	12	12	2	9
MG31/AL/11	19	18	11	12	2	3	10	2	18	9	14	11	15	5	9	10	9	1	17	1	2	12	1	10	18	7	7	14	12	6	13	2	12	2	12	14	9	7	10	11	1	1	1	4	9	12	12	14	9
MG32/AL/11	13	11	11	9	2	3	10	2	11	9	2	11	11	5	9	10	13	1	12	1	8	12	1	10	12	11	7	14	12	8	13	2	12	2	12	7	9	7	10	0	1	1	1	4	9	12	12	2	9
MG37/GA/R	14	12	12	10	3	8	2	8	12	8	2	12	12	5	10	4	14	1	13	12	7	13	4	9	13	1	11	15	5	6	14	6	13	1	13	11	8	2	0	9	8	5	9	4	11	13	13	10	10
MG38CA/S6	15	13	13	11	2	9	11	2	13	10	12	13	13	8	11	11	15	5	14	13	9	14	6	11	14	12	12	16	13	7	15	8	14	8	14	12	5	11	8	2	11	8	10	4	12	14	14	11	11
MG39/USA/A5969	11	14	9	8	2	6	8	3	9	11	10	9	9	5	7	4	11	1	10	10	10	10	5	9	10	9	9	12	10	6	11	7	10	6	10	9	6	9	8	7	10	5	0	4	9	10	15	8	1
MG40/USA/A5969	11	0	9	8	2	6	8	3	9	8	10	9	9	5	7	4	11	1	10	10	1	10	5	9	10	9	9	12	10	6	11	7	10	6	10	9	6	9	8	7	10	5	0	4	9	10	10	8	1
MG41/CA/F strain	12	10	10	4	2	7	9	3	10	8	11	10	10	7	8	9	12	4	11	11	7	11	6	9	11	10	10	13	11	7	12	5	11	7	11	10	8	10	9	8	8	5	9	4	10	11	11	9	8
MG42/CA/F strain	12	10	10	4	2	7	9	3	10	8	11	10	10	7	8	9	12	4	11	11	7	11	6	9	11	10	10	13	11	7	12	5	11	7	11	10	8	10	9	8	8	5	9	4	10	11	11	9	8
MG43/AUS/TS-11	10	9	8	4	3	5	7	7	8	7	9	8	8	6	6	8	10	1	9	9	6	9	1	8	9	8	8	11	9	6	10	6	9	1	9	8	7	8	7	5	9	1	1	5	1	9	1	1	1
MG44/AUS/TS-11	10	9	8	4	3	5	7	7	8	7	9	8	8	6	6	8	10	1	9	9	6	9	1	8	9	8	8	11	9	6	10	6	9	1	9	8	7	8	7	5	9	1	1	5	1	9	1	1	1
MG45/6/85	5	5	4	4	3	3	4	3	4	5	5	4	5	4	4	4	6	1	0	1	1	5	1	1	1	1	1	7	1	1	6	4	4	4	5	5	5	2	4	5	5	5	5	2	6	5	5	5	4
MG47/NC/99-A	28	29	21	9	2	3	0	11	25	15	2	22	0	12	20	15	24	8	21	17	7	24	4	19	22	19	16	27	21	0	18	6	22	2	12	18	2	17	17	14	2	2	6	4	1	20	21	2	1
MG48/SC/00	8	8	7	7	3	3	6	6	7	6	8	7	7	2	5	7	9	3	8	8	5	8	4	7	8	7	7	10	8	5	9	5	7	5	8	7	6	7	6	6	1	1	1	8	1	2	9	2	7
MG49/NC/00-B	25	26	7	13	2	3	2	0	22	2	8	7	18	2	18	19	21	6	8	19	2	21	6	17	8	18	7	26	20	12	20	11	19	5	12	7	10	2	15	2	1	1	13	4	16	18	20	0	13
MG50/NC/00-G	29	30	4	4	3	5	9	3	4	15	11	10	10	4	21	9	6	1	11	11	0	25	6	9	11	1	10	7	11	7	12	4	4	4	5	5	8	2	7	8	5	5	5	2	10	11	5	9	8
MG51/NC/01-H	31	32	7	2	2	3	17	3	27	13	8	24	20	2	22	7	26	5	22	22	14	27	7	13	21	2	2	29	23	12	22	5	21	12	2	2	12	18	18	15	16	2	2	4	1	20	23	15	13
MG52/NC/01-I	30	31	22	9	2	11	2	12	26	2	2	23	18	12	7	20	25	9	8	21	7	26	1	20	23	1	7	28	22	6	21	12	23	2	21	19	10	17	12	8	15	10	14	4	16	18	22	13	9
MG53/NC/01-K	32	33	23	4	2	3	18	12	29	9	16	25	18	2	17	21	0	1	0	17	5	13	4	9	24	20	17	30	24	13	23	13	25	2	23	20	6	17	20	16	2	2	6	4	16	18	24	2	15
MG54/NC/01-J	25	8	7	9	3	3	2	10	28	2	8	7	18	13	23	19	21	6	8	19	15	28	6	20	8	18	7	26	20	12	20	2	24	13	22	19	10	2	19	2	17	11	14	4	18	18	22	13	13
MG55/NC/01-L	26	27	19	13	2	3	16	11	23	2	2	7	19	2	18	19	22	7	8	1	2	22	4	14	8	2	2	26	20	6	20	2	20	1	20	17	10	2	16	13	1	1	1	4	16	18	1	17	1
MG56/NC/01-M	25	26	7	13	2	3	2	10	22	2	8	7	18	2	18	19	21	6	8	19	2	21	6	17	8	18	7	26	20	12	20	11	19	5	12	7	10	2	15	2	1	1	13	4	16	18	20	0	13
MG57/NC/03	22	24	17	13	2	3	2	2	20	13	15	18	16	11	16	18	18	1	18	18	14	0	1	14	20	2	0	23	18	6	2	2	0	11	17	15	2	14	13	2	13	9	12	2	1	17	18	13	1
MG58/NC/03	23	11	18	9	2	3	10	2	18	9	2	19	17	5	9	10	19	1	12	1	2	12	1	10	18	7	7	24	12	6	13	2	12	2	12	7	9	7	14	2	1	1	1	4	9	12	12	2	9
MG59/SC/07	20	19	16	2	2	12	14	2	19	13	15	17	14	10	15	15	18	3	18	17	14	19	4	14	19	2	14	20	17	11	18	4	17	10	17	15	10	14	12	8	13	9	12	2	1	17	18	15	2
MG60/CT/07	18	17	7	4	2	11	13	3	17	8	8	16	14	2	14	14	17	1	16	16	6	17	1	13	17	14	2	19	16	6	17	5	16	9	12	7	10	13	12	10	12	1	1	4	13	16	1	13	12
MG61/AR/09	12	10	10	0	2	7	9	3	10	8	11	10	10	7	8	9	12	4	11	11	7	11	6	9	11	10	10	13	11	7	0	5	11	7	11	10	8	10	9	8	8	5	9	4	10	11	11	9	8
MG62/VA/09	1	1	1	2	2	2	2	2	2	2	2	2	2	2	2	2	2	1	2	2	2	2	1	2	2	2	2	2	2	2	2	2	2	2	2	2	2	2	2	2	2	2	2	2	2	2	2	2	2
MG63/MN/12	24	25	7	14	3	13	15	2	21	14	8	20	14	2	17	4	20	1	20	1	2	20	1	16	21	17	14	25	19	4	19	5	18	9	19	16	6	16	12	12	2	2	8	4	1	17	19	13	4
MG64/NC/13	27	28	20	13	2	2	17	2	24	8	8	21	11	2	19	18	23	6	18	20	14	23	4	18	0	0	0	23	18	6	0	6	21	0	17	15	2	0	12	8	13	9	12	7	17	19	18	2	14
MG65/SC/14	8	8	7	7	3	3	6	6	7	6	8	7	7	2	5	7	9	3	8	8	5	8	4	7	8	7	7	10	8	5	9	5	7	5	8	7	6	7	6	6	1	1	1	1	1	2	9	2	7
MG66/UK/12	9	5	4	4	3	3	4	3	4	5	5	4	5	4	4	4	6	1	5	1	1	5	1	1	1	1	1	7	1	1	6	4	8	4	5	5	5	2	4	5	5	5	5	2	6	1	5	5	4
MG67/UK/96	7	7	6	6	2	4	5	5	6	5	7	6	5	5	4	6	8	1	7	7	1	7	1	6	7	6	6	9	7	1	8	4	6	1	7	6	1	1	1	1	8	7	8	4	8	8	8	7	6
MG68/UK/96	6	6	5	5	3	3	2	4	5	5	6	6	5	5	4	5	7	1	6	6	1	6	1	5	6	1	5	8	6	4	7	4	5	1	1	1	1	6	5	2	7	6	7	4	7	7	7	6	5
MG69/UK/12	5	5	4	4	3	3	4	3	4	5	5	4	6	4	4	4	6	1	5	1	1	5	1	1	1	1	1	7	1	1	1	0	0	4	5	5	5	2	4	5	5	5	5	2	6	6	5	5	4
MG70/UK/13	5	5	4	4	3	3	4	3	4	5	5	4	5	4	4	4	6	1	5	1	1	5	1	1	1	1	1	7	1	1	1	4	4	4	5	5	5	2	4	5	5	5	5	2	6	5	5	5	4
MG71/UK/12	5	5	4	4	3	3	4	3	4	5	5	5	5	4	4	4	6	1	5	1	1	5	1	1	5	1	1	7	5	1	6	4	4	4	6	5	5	2	4	5	6	5	6	2	6	5	6	5	4
MG72/UK/11	5	5	4	4	3	3	4	3	4	5	5	4	5	4	4	4	6	1	1	1	1	1	1	1	1	1	1	1	1	1	5	4	4	4	5	5	5	2	4	5	5	5	5	2	6	5	5	5	4
MG73/UK/12	4	4	3	3	1	1	3	2	3	4	4	1	1	1	1	1	1	2	4	5	4	4	3	4	4	5	3	6	4	3	4	3	3	3	4	4	4	5	3	4	4	4	4	4	5	4	4	3	3
MG74/IS/00	4	3	3	3	1	1	3	2	3	0	4	1	1	1	1	1	5	2	4	5	4	4	3	4	4	5	4	5	4	3	4	3	3	3	4	4	4	5	3	4	4	4	4	4	5	4	4	3	3
MG75/IS/99	3	2	2	1	1	1	1	1	1	1	0	3	4	3	3	3	4	2	3	4	3	3	3	3	3	4	3	4	3	3	4	0	3	3	3	3	3	4	3	3	3	3	3	0	4	3	3	4	3
MG76/IS/00	2	2	2	1	1	1	1	1	3	3	3	3	3	3	3	3	3	2	3	3	3	3	2	3	3	3	3	3	3	3	3	3	3	3	3	3	3	3	3	3	3	3	3	3	3	3	3	3	3
MG77/IS/01	2	2	2	1	1	1	1	1	14	1	3	3	4	3	3	3	3	2	3	3	11	3	3	3	3	3	3	3	3	3	3	9	3	3	3	3	3	3	3	3	3	3	3	3	3	3	3	4	3
MG78/IS/01	16	15	14	1	1	10	12	9	15	12	13	14	0	9	12	12	16	2	15	14	12	15	3	12	15	13	3	17	14	9	16	9	15	3	15	3	3	12	0	4	3	3	11	6	5	15	16	4	3
MG79/IS/99	2	2	2	1	1	0	1	1	1	1	3	3	4	3	3	3	3	2	3	3	3	3	3	3	3	3	3	3	3	3	3	10	3	3	3	3	3	3	3	3	3	3	3	3	3	3	3	4	3
MG80/IS/01	5	5	4	4	3	3	4	3	4	5	5	4	5	4	4	4	6	1	5	1	1	5	1	1	1	1	1	7	1	1	1	4	4	4	5	5	5	2	4	5	5	5	5	2	6	5	5	5	4
MG81/JO	17	16	15	1	1	1	3	2	16	8	4	15	1	1	13	13	5	2	4	15	13	16	1	4	16	5	13	18	15	10	14	3	3	3	16	13	4	5	11	4	4	4	4	4	5	4	17	12	3
[truncated: 483 more columns]
